# Supplementary material for: Effects of Pharmacological Treatment on Telomere Length and the Expression of Telomerase/Shelterin-Related Genes in Rat Models of Autism
Source: J Mol Neurosci. 2025 Apr 24;75(2):55. doi: 10.1007/s12031-025-02353-4 (PMC12021733; doi:10.1007/s12031-025-02353-4)
Supplement: Supplementary file 1 — Supplementary file1 (XLSX 33 KB) [file 12031_2025_2353_MOESM1_ESM.xlsx]

## Sheet: Contents
	Title
Supplementary Table 1.	Primers' sequences
Supplementary Table 2.	Sex differences in telomere length in blood cells, hippocampus and prefrontal cortex of rats
Supplementary Table 3.	Relative gene expression data for males and females in the hippocampus, prefrontal cortex and blood cells of rats
Supplementary Table 4.	Correlation of gene expression levels and telomere length with behavioral data in rats

## Sheet: Supplementary Table 1
Supplementary Table 1. Primers' sequences for estimation of gene expression (Forward, 5'→3' on plus strand, Reverse, 5'→3' on minus strand)
Gene	Primers' sequences
	Forward	Reverse
Dkc1	cgcctggtcaagtcacag	gtcccctcgatagcattgtg
Gar1	agagttcatgcatccctgtg	catccactttcccgatttgttc
Pot1a	gttgttcttaatgccttgcgg	tcctgctagtgagtgcgtca
Pot1b	agctctgggcattgtacctc	tttaggcttaagaggtctgcat
Tep1	tctgccaatttcctcatccc	aaatcccatcacagccactc
Terf2ip	ggccatcctaacctacgtaaag	tctccatcgctttccacaag
Terc	gtctctgttagctacggggc	tcaggaaagccaccgaactc
Tert	gacatggagaacaagctgtttgc	acagggaagttcaccactgtc
Tinf2	ataggtgtcaagcttcgtcttc	tcaagaaaccagtgctatccc
Tnks	gtgaattgccatgccagtga	aacagcagctctgtgacctc
Tpp1	aggactttctgacttgctgg	atgtgggtctttgcaggtc
Trf1	agaatcagccggacactaatg	ccctctccatatttccttacacc
Trf2	ctccacgacagcctcggaa	gggatgctaggttaggaagtacca
18sRna	agtgatccccgagaagttt	gctttcctcaacaccacat

## Sheet: Supplementary Table 2
Supplementary Table 2. Sex differences in telomere length (T/S, 2-ΔСt) in blood cells, hippocampus and prefrontal cortex of rats
Groups	Blood cells			Hippocampus			Prefrontal cortex
	Male	Female	P	Male	Female	P	Male	Female	P
Control	0.21±0.04*	0.49±0.05	0.003**	2.14±0.21	0.84±0.03	<0.0001*	0.66±0.05	1.89±0.26	0.0002*
VPA	0.60±0.13	0.56±0.15	0.85	2.41±0.19	0.92±0.07	<0.0001*	0.86±0.13	2.33±0.36	0.0023*
Note. * - Mean±SEM; **p<0.05 - statistically significant differences between male and female VPA rats.

## Sheet: Supplementary Table 3
Supplementary Table 3. Relative gene expression data for males and females in the hippocampus, prefrontal cortex and blood cells of rats : a) Relative quantative gene expression; b) p-level of significance. Abbreviations: VPA - valproic acid, A – amitriptyline, R – risperidone, N – nooclerin, HIP – hippocampus, PC – prefrontal cortex; *comparison of valproate rat model of autism relative to contr…
a) Relative quantative gene expression
Gene	Male												Female
	HIP				PC				BLOOD				HIP				PC				BLOOD
	VPA*	A**	R	N	VPA	A	R	N	VPA	A	R	N	VPA	A	R	N	VPA	A	R	N	VPA	A	R	N
Trf1	1.06	1.04	0.95	1.11	0.802078	1.1757	1.93339	0.537236	1.97215	1.97953	0.969081	3.35133	0.41	1.41	3.29	3.59	1.58894	1.38436	0.726583	1.07742	0.910429	1.09896	0.859196	0.928222
Trf2	0.79	1.28	0.96	0.73	1.11763	1.52885	2.50073	0.628427	1.03761	1.22714	0.681263	1.12927	0.51	2.41	1.85	1.22	1.38211	0.414471	0.259587	2.31531	0.707069	1.09098	1.17339	1.4605
Tinf2	0.98	0.9	1.05	1.05	0.884171	0.930222	1.48021	0.841641	0.94	0.95	1.21478	0.455932	0.63	1.32	1.46	1.85	1.37527	0.669746	1.13602	0.998531	0.594126	1.35913	1.96855	1.60787
Tpp1	0.970184	0.821691	1.40702	0.681347	1.70021	0.76584	0.683981	1.01676	1.70021	0.76584	0.683981	1.01676	0.298622	4.07002	2.23502	2.30635	1.21409	0.681597	1.09017	0.979579	0.578575	1.02491	0.449259	0.440807
Pot1a	0.93	0.71	1.75	0.63	1.13958	0.822102	1.61933	0.648857	4.06343	0.837307	1.10666	1.24504	0.31	1.64	2.44	2.26	1.5043	0.777235	0.665349	1.55885	1.57614	2.88924	0.33	4.39824
Pot1b	0.870028	0.913434	0.823954	0.289002	0.870532	1.0812	1.33239	0.653577	0.870532	1.0812	0.732393	0.653577	1.13537	1.39371	0.752339	1.0018	0.904191	2.38851	1.30186	0.866738	0.146673	1.20383	0.0476593	0.251014
Terf2ip	0.786836	0.823201	1.35867	0.985353	1.10098	0.626275	0.64288	0.6	1.10098	2.12776	0.46288	0.537236	0.366852	4.6809	2.5519	0.827386	1.9408	0.681716	0.426772	1.11017	0.638078	0.897421	0.430709	1.08844
Dkc1	0.684892	0.881653	1.17003	0.892632	0.877853	1.56251	0.657364	0.723376	0.877853	1.56251	0.657364	0.723376	0.307927	5.3019	1.68648	1.89545	1.56117	0.723408	0.843305	0.73042	1.26883	1.03012	0.704425	0.688978
Gar1	0.551195	0.649601	1.21702	1.94529	1.37155	0.755023	1.91242	1.16371	2.98066	0.755023	1.91242	1.16371	0.593849	1.69109	3.1432	0.843856	1.12552	1.10342	0.734614	0.897585	0.227746	0.912366	0.423142	0.871895
Tep1	0.87	0.89	1.09	0.95	1.12782	0.855238	1.38848	1.00535	0.617628	2.44152	1.23502	0.607857	0.96	1.53	2.12	2.13254	0.757716	1.67492	1.11677	0.94207	0.366447	1.19299	1.48793	0.867023
Terc	0.829109	0.905031	0.903107	0.887913	1.94602	1.02401	0.993843	0.915647	1.94602	1.02401	0.993843	0.915647	0.886403	1.19064	1.07154	0.896727	0.925118	1.48442	1.02568	0.931445	0.792859	0.611753	0.704083	1.10469
Tert	1.2	0.98	0.99	1.04	1.14	1.10132	1.15818	1.24295	0.993277	2.62627	0.484419	0.905674	1.3	1.43	0.86	0.56	1.5006	1.46739	1.02272	0.827485	0.721016	0.875482	1.64827	0.82186
Tnks	1.22	0.87	0.85	1.14	1.01666	1.39096	1.56101	0.64626	0.7107	2.61147	3.24169	0.251818	0.29	3.24	1.77	1.52	1.05466	0.598194	0.827857	1.14096	0.609242	1.49325	1.5042	0.4238
b) p-level of significance
Gene	Male												Female
	HIP				PC				BLOOD				HIP				PC				BLOOD
	VPA*	A**	R	N	VPA	A	R	N	VPA	A	R	N	VPA	A	R	N	VPA	A	R	N	VPA	A	R	N
Trf1	0.2982	0.5899	0.9042	0.6783	0.6791	0.7425	0.0485	0.0485	0.5802	0.3445	0.4262	0.0155	0.0806	0.5233	0.0006	<0.0001	0.2723	0.4124	0.9894	0.8224	0.2593	0.4414	0.9149	0.1179
Trf2	0.244	0.654	0.74	0.6667	0.7589	0.2843	0.0047	0.2494	0.9048	0.6154	0.7888	0.8895	0.1119	0.0043	0.0003	<0.0001	0.2456	0.1214	0.0004	0.0096	0.4381	0.8341	0.2491	0.0525
Tinf2	0.8274	0.2172	0.7126	0.3417	0.723	0.8379	0.3051	0.5779	0.9245	0.9476	0.8827	0.4647	0.2708	0.0554	0.0078	0.0008	0.3404	0.2934	0.1708	0.2196	0.3173	0.4338	0.0343	0.0087
Tpp1	0.9999	0.9022	0.9605	0.826	0.9741	> 0.9999	0.9731	> 0.9999	0.4124	0.8758	0.4262	0.334	0.0276	0.0065	0.0012	0.0002	0.8426	0.3578	0.5619	0.5244	0.9144	> 0.9999	0.6582	0.1705
Pot1a	0.8994	0.6073	0.7126	0.7061	0.1643	0.6754	0.4754	0.2876	0.0028	0.7434	0.9028	0.8345	0.0422	0.0916	0.0004	<0.0001	0.4971	0.4318	0.0806	0.5462	0.3178	0.0207	0.8469	0.0036
Pot1b	0.9241	0.9849	0.5247	0.0152	0.98	0.9898	0.9982	0.334	0.9911	0.999	0.1608	0.905	0.9958	0.8781	0.9999	0.9998	0.9732	0.2583	0.0932	0.1569	0.1466	0.9978	0.0045	0.0007
Terf2ip	0.8788	0.9431	0.9913	0.9954	0.9821	> 0.9999	0.8738	0.3224	0.9986	0.1517	0.9885	0.8222	0.1215	0.0057	< 0.0001	< 0.0001	0.3102	0.8586	0.0536	0.0963	0.9803	0.9998	0.6693	0.9991
Dkc1	0.4143	0.9718	0.9998	0.9945	0.2701	0.9999	0.5508	> 0.9999	0.9352	0.1484	0.9999	0.4273	0.0811	0.00055	0.0001	< 0.0001	0.4163	0.9326	0.7531	0.3791	0.8245	0.9998	0.4868	0.0345
Gar1	0.7763	0.2177	0.333	0.9641	0.9929	> 0.9999	0.5461	0.8223	0.0223	0.9878	0.9667	0.8638	0.7993	0.8111	0.00253	0.0694	0.8098	0.9924	0.8849	0.6766	0.253	0.9998	0.5139	0.9931
Tep1	0.5995	0.6815	0.9421	0.4691	0.7353	0.5436	0.5521	0.1863	0.0937	0.0179	0.0931	0.6522	0.8324	0.2206	0.0266	0.0115	0.417	0.1504	0.0708	0.1644	0.0349	0.4584	0.2612	0.2045
Terc	0.6809	0.9517	0.6214	0.2548	0.9821	> 0.9999	0.8738	0.3224	0.4121	> 0.9999	> 0.9999	0.9994	0.9957	0.9826	0.9348	0.9921	0.9972	0.5192	0.4614	0.6264	0.9984	0.9985	0.5555	0.8556
Tert	0.2893	0.9809	0.179	0.0907	0.5727	0.7766	0.2277	0.089	0.9787	0.0341	0.9228	0.8255	0.3594	0.2344	0.2878	0.0764	0.2335	0.1036	0.0796	0.4539	0.3133	0.3465	0.0841	0.1674
Tnks	0.3152	0.741	0.3295	0.5782	0.9793	0.5715	0.1129	0.5475	0.266	0.0211	0.0411	0.617	0.025	0.00318	0.0001	<0.0001	0.8745	0.2232	0.0556	0.1378	0.0859	0.0303	0.0276	0.0029

## Sheet: Supplementary Table 4
Supplementary Table 2. Correlation of gene expression levels and telomere length with behavioral data in rats
Tissue	Male		Pot1a	Pot2a	Tinf2	Trf1	Trf2	Terf2ip	Tpp1	Tep1	Tert	Terc	Dkc1	Gar1	Tnks	Telomere Length
Hippocampus	Time (s) before diving (Extrapolation escape test)	r	0.2154	0.3567	0.2389	0.06819	0.1762	0.1124	0.2026	0.03133	0.1254	0.2124	0.2055	-0.04071	0.1318	-0.08581
		P	0.1415	0.0138	0.102	0.6451	0.231	0.4468	0.1673	0.8326	0.3957	0.1473	0.1612	0.7906	0.3718	0.5663
		n	48	47	48	48	48	48	48	48	48	48	48	45	48	47
	Number of marbles buried (The marble-burying test)	r	-0.01181	0.1366	-0.03381	-0.2237	-0.2067	-0.2046	-0.1159	-0.05024	0.06425	-0.2093	-0.2031	-0.07029	-0.1036	-0.1022
		P	0.9424	0.4008	0.8359	0.1652	0.2007	0.2053	0.4765	0.7582	0.6937	0.1948	0.2087	0.675	0.5248	0.5357
		n	40	40	40	40	40	40	40	40	40	40	40	38	40	39
	Time (s) in open arms (The elevated plus maze test)	r	0.08932	-0.09614	-0.01754	-0.03301	0.03605	0.04359	0.246	-0.1778	-0.1357	-0.1452	-0.02992	-0.2096	0.0812	-0.1327
		P	0.546	0.5203	0.9058	0.8237	0.8078	0.7686	0.0919	0.2268	0.3579	0.3246	0.84	0.1669	0.5833	0.3737
		n	48	47	48	48	48	48	48	48	48	48	48	45	48	47
Prefrontal cortex	Time (s) before diving (Extrapolation escape test)	r	0.002533	-0.3195	-0.121	0.01987	-0.1049	0.01173	-0.1734	-0.1632	-0.3401	-0.2737	-0.1104	-0.1725	-0.1185	0.0107
		P	0.9871	0.0286	0.4179	0.8994	0.4829	0.9383	0.2492	0.273	0.0193	0.0598	0.455	0.2409	0.4327	0.945
		n	43	47	47	43	47	46	46	47	47	48	48	48	46	44
	Number of marbles buried (The marble-burying test)	r	0.08148	0.03647	-0.0527	-0.005853	0.09565	-0.04494	0.09571	0.2029	-0.03184	0.06848	-0.007893	0.1447	-0.03304	-0.006353
		P	0.6366	0.8256	0.75	0.973	0.5571	0.7859	0.5622	0.2154	0.8474	0.6746	0.9614	0.3732	0.8417	0.9707
		n	36	39	39	36	40	39	39	39	39	40	40	40	39	36
	Time (s) in open arms (The elevated plus maze test)	r	0.2351	-0.03613	0.09088	0.1651	0.2174	0.1637	0.1378	0.02054	0.09469	0.01307	0.2806	0.1566	0.1192	-0.2925
		P	0.1292	0.8095	0.5435	0.2899	0.1421	0.277	0.3612	0.891	0.5267	0.9297	0.0534	0.2878	0.4302	0.054
		n	43	47	47	43	47	46	46	47	47	48	48	48	46	44
Blood	Time (s) before diving (Extrapolation escape test)	r	-0.01929	-0.06932	0.09767	-0.1754	0.02891	0.19	0.05968	0.1768	0.1503	0.1737	0.1677	-0.1257	0.1572	0.6414
		P	0.9151	0.6879	0.5488	0.4016	0.8839	0.3146	0.7335	0.2752	0.336	0.2902	0.2945	0.524	0.3327	< 0,0001
		n	33	36	40	25	28	30	35	40	43	39	41	28	40	41
	Number of marbles buried (The marble-burying test)	r	0.1566	0.01236	0.108	0.06043	0.2361	0.5128	0.5259	0.06638	0.3243	0.2442	0.4121	0.1479	-0.107	0.2604
		P	0.4447	0.9483	0.5562	0.8059	0.2901	0.0104	0.0041	0.7181	0.0573	0.1855	0.0172	0.5008	0.56	0.1369
		n	26	30	32	19	22	24	28	32	35	31	33	23	32	34
	Time (s) in open arms (The elevated plus maze test)	r	-0.1661	-0.4259	-0.05527	-0.04955	-0.06323	-0.04596	-0.1953	0.1314	-0.07171	-0.1014	-0.01523	0.1156	0.179	0.02434
		P	0.3555	0.0096	0.7348	0.814	0.7493	0.8094	0.2608	0.419	0.6477	0.539	0.9247	0.5582	0.2691	0.8799
		n	33	36	40	25	28	30	35	40	43	39	41	28	40	41
Tissue	Female		Pot1a	Pot2a	Tinf2	Trf1	Trf2	Terf2ip	Tpp1	Tep1	Tert	Terc	Dkc1	Gar1	Tnks	Telomere Length
Hippocampus	Time (s) before diving (Extrapolation escape test)	r	0.1487	-0.2741	0.191	-0.01656	0.1522	0.2518	0.08515	0.1887	-0.005926	-0.2003	0.2913	0.1385	0.1427	-0.1565
		P	0.3474	0.079	0.2256	0.9171	0.3182	0.1328	0.5966	0.2256	0.9699	0.2278	0.0803	0.4138	0.3615	0.3103
		n	42	42	42	42	45	37	41	43	43	38	37	37	43	44
	Number of marbles buried (The marble-burying test)	r	-0.04187	-0.2221	-0.1372	0.07171	-0.1083	-0.3125	-0.1755	-0.08384	-0.3319	0.1665	-0.333	-0.08417	-0.1431	0.2244
		P	0.8084	0.1929	0.4248	0.6777	0.5116	0.087	0.3134	0.6218	0.0448	0.3624	0.0672	0.6469	0.3983	0.1757
		n	36	36	36	36	39	31	35	37	37	32	31	32	37	38
	Time (s) in open arms (The elevated plus maze test)	r	-0.1922	0.01192	-0.2647	-0.2686	-0.246	-0.1985	-0.2018	-0.159	-0.02221	-0.2569	-0.2015	-0.2443	-0.2314	-0.09639
		P	0.2169	0.9395	0.0862	0.0816	0.0993	0.2389	0.2059	0.3025	0.8862	0.1145	0.225	0.1393	0.1307	0.5288
		n	43	43	43	43	46	37	41	44	44	39	38	38	44	45
Prefrontal cortex	Time (s) before diving (Extrapolation escape test)	r	0.06911	0.1069	-0.1035	0.1087	-9.54e-05	0.03764	-0.0187	0.06339	0.09446	0.07596	-0.01691	-0.01199	-0.08867	-0.2478
		P	0.6597	0.4899	0.5038	0.5158	0.9995	0.8129	0.9041	0.6827	0.5371	0.6199	0.9143	0.9392	0.5864	0.1007
		n	43	44	44	38	40	42	44	44	45	45	43	43	40	45
	Number of marbles buried (The marble-burying test)	r	0.07683	-0.2511	0.1667	-0.3614	0.07215	-0.03789	-0.04407	-0.08167	-0.1483	-0.03748	-0.009341	-0.1154	-0.02647	-0.1582
		P	0.6466	0.1284	0.3171	0.0357	0.6804	0.8263	0.7928	0.626	0.3676	0.8208	0.9562	0.4964	0.8819	0.3427
		n	38	38	38	34	35	36	38	38	39	39	37	37	34	38
	Time (s) in open arms (The elevated plus maze test)	r	0.2545	-0.1544	0.1673	0.2719	0.2751	0.1999	0.2065	0.03966	-0.1062	0.000254	0.2784	0.2656	0.4088	0.03664
		P	0.0955	0.3112	0.2721	0.094	0.0817	0.1987	0.1735	0.7959	0.4825	0.9987	0.0673	0.0814	0.008	0.809
		n	44	45	45	39	41	43	45	45	46	46	44	44	41	46
Blood	Time (s) before diving (Extrapolation escape test)	r	0.3149	-0.03416	0.1013	0.122	-0.09061	-0.09005	-0.02095	0.004319	-0.2352	-0.09193	0.05853	-0.1237	0.2477	-0.0419
		P	0.0792	0.8527	0.5878	0.5792	0.6047	0.6551	0.9191	0.9789	0.1441	0.6551	0.7271	0.5001	0.1285	0.7974
		n	32	32	31	23	35	27	26	40	40	26	38	32	39	40
	Number of marbles buried (The marble-burying test)	r	0.1241	0.3189	-0.08262	0.0337	-0.1991	0.3339	0.5099	0.1338	0.06614	0.1926	-0.1216	0.4175	0.01862	-0.2825
		P	0.5294	0.0981	0.682	0.8817	0.283	0.1108	0.0129	0.4437	0.7058	0.3787	0.5001	0.0242	0.9168	0.1112
		n	28	28	27	22	31	24	23	35	35	23	33	29	34	33
	Time (s) in open arms (The elevated plus maze test)	r	-0.1548	0.1007	-0.02689	-0.3352	0.1125	-0.08255	-0.1803	0.2584	0.2147	0.002665	0.08662	-0.08793	0.1023	0.1467
		P	0.3896	0.577	0.8838	0.1093	0.5137	0.6762	0.3681	0.1029	0.1777	0.9895	0.6	0.6266	0.5298	0.3663
		n	33	33	32	24	36	28	27	41	41	27	39	33	40	40
